# Supplementary material for: Search for Potential VDR/Partner Composite Elements in Regulatory DNA of Genes Associated with Respiratory Infections and Atopic Diseases
Source: Int J Mol Sci. 2025 Dec 30;27(1):409. doi: 10.3390/ijms27010409 (PMC12786173; doi:10.3390/ijms27010409)
Supplement: Supplementary file 1 [file ijms-27-00409-s001.zip › Table S1.xlsx]

## Sheet: Лист1
№	Gene	Potential CEs in the regulatory regions of the gene
		VDR/RXRA	VDR/PPARG	VDR/NR2C2
1	TDRD10	yes	yes	yes
2	SHE	yes	yes	yes
3	NMNAT2	yes	no	yes
4	DUSP10	yes	yes	yes
5	STEAP3	yes	yes	yes
6	TMEM37	yes	yes	yes
7	CCR1	yes	yes	yes
8	CCRL2	yes	yes	yes
9	ZNF589	yes	yes	yes
10	BCL6	yes	yes	yes
11	HBEGF	yes	yes	yes
12	CD14	yes	yes	yes
13	TMCO6	yes	yes	yes
14	SRA1	yes	yes	yes
15	LCP2	yes	yes	yes
16	LFNG	yes	yes	yes
17	IRF5	yes	no	yes
18	ADAM28	yes	no	no
19	ST3GAL1	yes	no	yes
20	FGD3	yes	yes	yes
21	FBP1	yes	yes	yes
22	LRRC8A	yes	no	no
23	ROBO4	yes	yes	yes
24	ACVRL1	no	yes	yes
25	SSH1	yes	no	yes
26	LTB4R	yes	yes	yes
27	NFKBIA	yes	yes	yes
28	ITGAM	yes	no	no
29	LGALS9	yes	yes	yes
30	SEMA6B	yes	no	yes
31	ZNF44	yes	yes	yes
32	OCEL1	no	no	yes
33	LRRC25	yes	yes	yes
34	THBD	yes	yes	yes
35	CD93	yes	yes	yes
36	NCF4	yes	yes	yes
37	CYTH4	yes	yes	no
38	DENND6B	yes	yes	yes
39	TTC39A	yes	yes	no
40	ARHGEF2	yes	yes	no
41	PFKFB4	yes	yes	no
42	PKD2	yes	yes	no
43	ACSL1	yes	yes	no
44	GM2A	yes	yes	no
45	MAPK13	yes	yes	no
46	SRRM3	yes	yes	no
47	LRP12	yes	yes	no
48	PDCD1LG2	yes	yes	no
49	TSPAN18	yes	yes	no
50	PKP2	yes	yes	no
51	VAV1	yes	yes	no
52	ICAM1	yes	yes	no
53	RPRD2	yes	no	yes
54	SP100	yes	no	yes
55	TRAK1	yes	no	yes
56	GABRG2	yes	no	yes
57	TBC1D2	yes	no	no
58	SFXN3	no	no	yes
59	FXYD6	yes	no	yes
60	CYP19A1	yes	no	yes
61	NOD2	yes	no	yes
62	FOXF1	yes	no	yes
63	CD300LF	yes	no	yes
64	RAB37	yes	no	yes
65	NPTX1	yes	no	yes
66	SLC35A4	no	yes	yes
67	NINJ1	no	yes	yes
68	PDZD7	no	yes	yes
69	ACVR1B	no	yes	yes
70	PRKCH	no	yes	yes
71	INSR	no	yes	yes
72	CFLAR	no	yes	no
73	PPARGC1B	no	yes	no
74	SMIM3	no	yes	no
75	AIG1	no	yes	no
76	GADD45B	no	yes	no
77	ASAP2	yes	no	no
78	OTOF	yes	no	no
79	PDGFA	yes	no	no
80	SEMA4D	yes	no	no
81	STS	yes	no	no
82	SLC37A2	yes	no	no
83	NT5DC3	yes	no	no
84	DPF3	yes	no	no
85	CTSZ	yes	no	no
86	NRIP1	yes	no	no
87	ARHGEF16	no	no	yes
88	FUCA1	no	no	yes
89	XKR8	no	no	yes
90	PTAFR	no	no	yes
91	G0S2	no	no	yes
92	TRAF3IP3	no	no	yes
93	IRS1	no	no	yes
94	RHOH	no	no	yes
95	WDR55	no	no	yes
96	GRK5	no	no	yes
97	APCDD1	no	no	yes
98	SYT3	no	no	yes
